# Supplementary material for: Diversity and Multiple Infections of Bartonella in Red Deer and Deer Keds
Source: Pathogens. 2024 Dec 27;14(1):6. doi: 10.3390/pathogens14010006 (PMC11768248; doi:10.3390/pathogens14010006)
Supplement: Supplementary file 1 [file pathogens-14-00006-s001.zip]

Archive with 5 entries (5 files):
- Table S1.xlsx
- Table S2.xlsx
- Table S3.xlsx
- Table S4.xlsx
- pathogens-3372542-supplementary.pdf
