# Supplementary material for: Diversity and Multiple Infections of Bartonella in Red Deer and Deer Keds
Source: Pathogens. 2024 Dec 27;14(1):6. doi: 10.3390/pathogens14010006 (PMC11768248; doi:10.3390/pathogens14010006)
Supplement: Supplementary file 1 [file pathogens-14-00006-s001.zip › Table S1.xlsx]

## Sheet: gltA 443F
gltA 443F_D	G	C	Y	A	T	G	T	C	T	G	C	A	T	T	Y	T	A	T	C	A
gltA 443F	G	C	T	A	T	G	T	C	T	G	C	A	T	T	C	T	A	T	C	A
B. baciliformis	G	C	T	A	T	G	T	C	T	G	C	A	T	T	C	T	A	T	C	A	Lineage 1
B. bovis	G	C	T	A	T	G	T	C	T	G	C	A	T	T	T	T	A	T	C	A	Lineage 2
B. capreoli	G	C	C	A	T	G	T	C	T	G	C	A	T	T	T	T	A	T	C	A
B. chomelii	G	C	C	A	T	G	T	C	T	G	C	T	T	T	T	T	A	T	C	A
B. melophagi	G	C	C	A	T	G	T	C	T	G	C	T	T	T	T	T	A	T	C	A
B. schoenbuchensis	G	C	C	A	T	G	T	C	T	G	C	T	T	T	T	T	A	T	C	A
Bartonella sp. WD16.2	G	C	C	A	T	G	T	C	T	G	C	A	T	T	T	T	A	T	C	A
B. clarridgeiae	G	C	T	A	T	G	T	C	T	G	C	A	T	T	C	T	A	T	C	A	Lineage 3
B. rochalimae	G	C	A	A	T	G	T	C	T	G	C	A	T	T	C	T	A	T	C	A
B. alsatica	G	C	T	A	T	G	T	C	T	G	C	G	T	T	C	T	A	T	C	A	Lineage 4
B. grahamii	G	C	T	A	T	G	T	C	T	G	C	G	T	T	C	T	A	T	C	A
B. henselae	G	C	T	A	T	G	T	C	T	G	C	A	T	T	C	T	A	T	C	A
B. quintana	G	C	T	A	T	G	T	C	T	G	C	A	T	T	C	T	A	T	C	A
B. australis	G	C	C	C	T	A	T	C	C	A	C	G	C	T	T	T	A	T	C	A
B. apis	G	C	A	A	T	G	T	C	G	G	C	T	T	T	C	T	A	T	C	A

## Sheet: rpoB 1400F
rpoB 1400F_D	C	G	C	A	T	T	G	G	Y	T	T	R	C	T	T	C	G	T	A	T	G
rpoB 1400F	C	G	C	A	T	T	G	G	C	T	T	A	C	T	T	C	G	T	A	T	G
B. baciliformis	C	G	G	G	T	T	G	G	T	T	T	G	C	T	T	C	G	T	A	T	G	Lineage 1
B. bovis	C	G	G	A	T	T	G	G	C	T	T	G	C	T	T	C	G	T	A	T	G	Lineage 2
B. capreoli	C	G	G	A	T	T	G	G	C	T	T	G	C	T	T	C	G	T	A	T	G
B. chomelii	C	G	G	A	T	T	G	G	C	T	T	G	C	T	T	C	G	T	A	T	G
B. melophagi	C	G	A	A	T	T	G	G	C	T	T	G	C	T	T	C	G	T	A	T	G
B. schoenbuchensis	C	G	G	A	T	T	G	G	C	T	T	G	C	T	T	C	G	T	A	T	G
Bartonella sp. WD16.2	C	G	G	A	T	T	G	G	C	T	T	G	C	T	T	C	G	T	A	T	G
B. clarridgeiae	C	G	G	A	T	T	G	G	T	T	T	G	C	T	T	C	G	T	A	T	G	Lineage 3
B. rochalimae	C	G	G	A	T	T	G	G	T	T	T	A	C	T	T	C	G	T	A	T	G
B. alsatica	C	G	C	A	T	T	G	G	T	C	T	A	C	T	T	C	G	T	A	T	G	Lineage 4
B. grahamii	C	G	C	A	T	T	G	G	T	C	T	T	C	T	T	C	G	T	A	T	G
B. henselae	C	G	C	A	T	T	G	G	C	T	T	A	C	T	T	C	G	T	A	T	G
B. quintana	C	G	C	A	T	T	G	G	T	T	T	G	C	T	T	C	G	T	A	T	G
B. australis	C	G	A	A	T	T	G	G	T	C	T	G	C	T	T	C	G	T	A	T	G
B. apis	C	G	C	A	T	C	G	G	T	C	T	G	T	T	G	A	G	G	A	T	G

## Sheet: rpoB 1596F
rpoB 1596F_D	C	G	C	A	T	T	A	T	G	G	T	C	G	T	A	T	T	T	G	Y	C	C
rpoB 1596F	C	G	C	A	T	T	A	T	G	G	T	C	G	T	A	T	T	T	G	T	C	C
B. baciliformis	C	G	C	A	T	T	A	T	G	G	T	C	G	T	A	T	T	T	G	T	C	C	Lineage 1
B. bovis	C	G	C	A	T	T	A	T	G	G	T	C	G	T	A	T	T	T	G	C	C	C	Lineage 2
B. capreoli	C	G	C	A	T	T	A	T	G	G	T	C	G	T	A	T	T	T	G	C	C	C
B. chomelii	C	G	C	A	T	T	A	T	G	G	T	C	G	T	A	T	T	T	G	C	C	C
B. melophagi	C	G	C	A	T	T	A	T	G	G	T	C	G	T	A	T	T	T	G	C	C	C
B. schoenbuchensis	C	G	C	A	T	T	A	T	G	G	T	C	G	T	A	T	T	T	G	C	C	C
Bartonella sp. WD16.2	C	G	C	A	T	T	A	T	G	G	T	C	G	T	A	T	T	T	G	C	C	C
B. clarridgeiae	C	A	C	A	T	T	A	T	G	G	T	C	G	T	A	T	T	T	G	T	C	C	Lineage 3
B. rochalimae	C	G	C	A	T	T	A	T	G	G	T	C	G	T	A	T	T	T	G	T	C	C
B. alsatica	C	G	C	A	T	T	A	T	G	G	T	C	G	T	A	T	T	T	G	T	C	C	Lineage 4
B. grahamii	C	G	C	A	T	T	A	T	G	G	T	C	G	T	A	T	T	T	G	T	C	C
B. henselae	C	A	C	A	T	T	A	T	G	G	T	C	G	T	A	T	T	T	G	C	C	C
B. quintana	C	G	C	A	T	T	A	T	G	G	T	C	G	T	A	T	T	T	G	T	C	C
B. australis	C	G	C	A	T	T	A	C	G	G	T	C	G	T	A	T	T	T	G	C	C	C
B. apis	C	C	C	A	T	T	A	C	G	G	T	C	G	T	A	T	C	T	G	C	C	C

## Sheet: rpoB 2300R
rpoB 2300R_D	G	T	A	G	A	Y	T	G	A	T	T	R	G	A	A	C	G	C	T	G
rpoB 2300R	G	T	A	G	A	C	T	G	A	T	T	A	G	A	A	C	G	C	T	G
B. baciliformis	G	T	A	G	A	T	T	G	A	T	T	G	G	A	A	C	G	C	T	G	Lineage 1
B. bovis	G	T	A	G	A	C	T	G	A	T	T	G	G	A	A	C	G	C	T	G	Lineage 2
B. capreoli	G	T	C	G	A	T	T	G	A	T	T	G	G	A	A	C	G	C	T	G
B. chomelii	G	T	C	G	A	T	T	G	A	T	T	G	G	A	A	C	G	C	T	G
B. melophagi	G	T	A	G	A	T	T	G	A	T	T	G	G	A	A	C	G	C	T	G
B. schoenbuchensis	G	T	C	G	A	T	T	G	A	T	T	G	G	A	A	C	G	C	T	G
Bartonella sp. WD16.2	G	T	A	G	A	C	T	G	A	T	T	G	G	A	A	C	G	C	T	G
B. clarridgeiae	G	T	A	G	A	T	T	G	A	T	T	G	G	A	A	C	G	C	T	G	Lineage 3
B. rochalimae	G	T	A	G	A	C	T	G	A	T	T	G	G	A	A	C	G	C	T	G
B. alsatica	G	T	A	G	A	T	T	G	A	T	T	A	G	A	A	C	G	C	T	G	Lineage 4
B. grahamii	G	T	G	G	A	C	T	G	A	T	T	A	G	A	A	C	G	C	T	G
B. henselae	G	T	A	G	A	C	T	G	A	T	T	A	G	A	A	C	G	C	T	G
B. quintana	G	T	G	G	A	T	T	G	A	T	T	G	G	A	A	C	G	T	T	G
B. australis	G	T	G	G	A	C	T	G	A	T	T	G	G	A	A	C	G	T	T	G
B. apis	G	T	C	G	A	C	T	G	G	T	T	G	G	A	A	C	G	T	T	G

## Sheet: ITSF
ITSalt F	-	-	A	T	G	A	T	G	-	A	T	C	C	C	A	A	-	G	C	C	T	T	C	-	-	-
ITS 321s	A	G	A	T	G	A	T	G	-	A	T	C	C	C	A	A	-	G	C	C	T	T	C	T	G	G
B. baciliformis	A	A	A	T	G	A	T	G	-	A	T	C	C	C	A	A	-	G	C	C	T	T	C	T	G	G	Lineage 1
B. bovis	C	G	A	T	G	A	T	G	-	A	T	C	C	C	A	A	-	G	C	C	T	T	C	A	G	G	Lineage 2
B. capreoli	C	G	A	T	G	A	T	G	-	A	T	C	C	C	A	A	-	G	C	C	T	T	C	A	A	G
B. chomelii	C	G	A	T	G	A	T	G	-	A	T	C	C	C	A	A	-	G	C	C	T	T	C	A	A	G
B. melophagi	C	G	A	T	G	A	T	G	-	A	T	C	C	C	A	A	-	G	C	C	T	T	C	A	A	G
B. schoenbuchensis	C	G	A	T	G	A	T	G	-	A	T	C	C	C	A	A	-	G	C	C	T	T	C	A	A	G
Bartonella sp. WD16.2	C	G	A	T	G	A	T	G	-	A	T	C	C	C	A	A	-	G	C	C	T	T	C	A	G	G
B. clarridgeiae	A	G	A	T	G	A	T	G	-	A	T	C	C	T	A	A	-	G	C	C	T	T	C	T	G	G	Lineage 3
B. rochalimae	A	G	A	T	G	A	T	G	-	A	T	C	C	C	A	A	A	G	C	C	T	T	C	T	G	G
B. alsatica	A	G	A	T	G	A	T	G	-	A	T	C	C	C	A	A	-	G	C	C	T	T	C	T	G	G	Lineage 4
B. grahamii	A	G	A	T	G	A	T	G	-	A	T	C	C	C	A	A	-	G	C	C	T	T	C	T	G	G
B. henselae	A	G	A	T	G	A	T	G	-	A	T	C	C	C	A	A	-	G	C	C	T	T	C	T	G	G
B. quintana	A	G	A	T	G	A	T	G	-	A	T	C	C	C	A	A	-	G	C	C	T	T	C	G	G	G
B. australis	A	G	A	T	G	A	T	G	-	A	T	C	C	C	A	A	-	G	C	C	T	T	C	T	G	G
B. apis	A	G	A	T	G	A	T	G	T	A	T	C	C	C	A	A	-	G	C	C	T	T	C	T	G	G

## Sheet: ITSaltR
ITSalt R	C	T	T	C	T	-	C	T	T	C	A	C	A	A	T	T	T	C	A	A	T	A	G	A	A	C
B. baciliformis	C	T	T	C	T	-	C	T	T	C	A	C	A	A	T	T	T	C	A	A	T	A	G	A	A	C	Lineage 1
B. bovis	C	T	T	C	T	-	C	T	T	C	A	C	A	A	T	T	T	C	A	A	T	A	G	A	A	C	Lineage 2
B. capreoli	C	T	T	C	T	-	C	T	T	C	A	C	A	A	T	T	T	C	A	A	T	A	G	A	A	C
B. chomelii	C	T	T	C	T	-	C	T	T	C	A	C	A	A	T	T	T	C	A	A	T	A	G	A	A	C
B. melophagi	C	T	T	C	T	-	C	T	T	C	A	C	A	A	T	T	T	C	A	A	T	A	G	A	A	C
B. schoenbuchensis	C	T	T	C	T	-	C	T	T	C	A	C	A	A	T	T	T	C	A	A	T	A	G	A	A	C
Bartonella sp. WD16.2	C	T	T	C	T	-	C	T	T	C	A	C	A	A	T	T	T	C	A	A	T	A	G	A	A	C
B. clarridgeiae	C	T	T	C	T	T	C	T	T	C	A	C	A	A	T	T	T	C	A	A	T	A	G	A	A	C	Lineage 3
B. rochalimae	C	T	T	C	T	T	C	T	T	C	A	C	G	A	T	T	T	C	A	A	T	A	G	A	A	C
B. alsatica	C	T	T	C	T	-	C	T	T	C	A	C	A	A	T	T	T	C	A	A	T	A	G	A	A	C	Lineage 4
B. grahamii	C	T	T	C	T	-	C	T	T	C	A	C	A	A	T	T	T	C	A	A	T	A	G	A	A	C
B. henselae	C	T	T	C	T	-	C	T	T	C	A	C	A	A	T	T	T	C	A	A	T	A	G	A	A	C
B. quintana	C	T	T	C	T	-	C	T	T	C	A	C	A	A	T	T	T	C	A	A	T	A	G	A	A	C
B. australis	C	T	T	C	T	-	C	T	T	C	A	C	A	A	T	T	T	C	A	A	C	A	G	A	A	C
B. apis	C	T	T	C	T	-	C	T	T	T	A	C	G	A	T	T	T	C	A	A	T	A	G	A	A	C

## Sheet: ITS 983as
ITS 983as	T	G	-	T	T	C	T	Y	A	C	A	A	C	A	A	T	G	A	T	G	-	A	T	G
B. baciliformis	T	T	-	C	T	C	T	A	A	C	A	-	T	G	A	T	G	A	T	C	C	A	T	A	Lineage 1
B. bovis	T	G	-	T	T	C	T	C	-	C	A	A	C	G	A	T	G	A	T	G	-	A	T	A	Lineage 2
B. capreoli	T	G	-	T	T	C	T	T	-	T	A	A	C	A	A	T	G	A	T	G	-	A	T	A
B. chomelii	T	G	-	T	T	C	C	T	-	T	A	A	C	G	A	T	G	A	T	G	-	A	T	A
B. melophagi	T	G	-	T	T	C	T	T	-	T	A	A	C	G	A	T	G	A	T	G	-	A	T	A
B. schoenbuchensis	T	G	-	T	T	C	T	T	-	T	A	A	C	G	A	T	G	A	T	G	-	A	T	A
Bartonella sp. WD16.2	T	G	-	T	T	C	T	T	-	T	A	A	C	G	A	T	G	A	T	G	-	A	T	A
B. clarridgeiae	T	A	-	T	T	C	T	T	C	T	A	A	C	A	A	T	A	A	T	G	-	A	T	G	Lineage 3
B. rochalimae	T	A	-	T	T	C	T	T	T	T	A	A	C	A	A	T	G	A	T	G	-	A	T	G
B. alsatica	T	G	-	T	T	C	T	C	A	C	A	A	C	A	A	T	G	A	T	G	-	A	T	G	Lineage 4
B. grahamii	T	G	-	T	T	C	T	C	A	C	A	A	C	-	A	C	G	A	T	G	-	A	T	G
B. henselae	T	G	-	T	T	C	T	T	A	C	A	A	C	A	A	T	G	A	T	G	-	A	T	G
B. quintana	T	G	-	T	T	C	T	T	C	T	A	A	C	A	A	T	G	A	T	G	-	A	T	G
B. australis	T	G	-	T	T	C	C	T	T	T	A	A	C	A	A	C	G	A	T	G	-	A	T	G
B. apis	T	G	T	T	T	C	T	T	C	T	T	A	A	G	A	T	G	A	T	G	-	-	T	G
