# Supplementary material for: Diversity and Multiple Infections of Bartonella in Red Deer and Deer Keds
Source: Pathogens. 2024 Dec 27;14(1):6. doi: 10.3390/pathogens14010006 (PMC11768248; doi:10.3390/pathogens14010006)
Supplement: Supplementary file 1 [file pathogens-14-00006-s001.zip › Table S2.xlsx]

## Sheet: List1
Year	Deer ID	Sample ID	DNA source	Deer Bartonella	Bartonella	Bartonella genotype
2016	16_S12	16_KS12	Lipoptena fortisetosa	n/a	pos	G05
2016	16_S13	16_KS13	Lipoptena fortisetosa	n/a	pos	G01
2016	16_S13	16_KS14	Lipoptena fortisetosa	n/a	pos	G01
2016	16_V22	16_KS41	Lipoptena cervi	n/a	pos	G02
2016	16_V27	16_KS150	Lipoptena cervi	n/a	pos	n/a
2016	16_V28	16_KS151	Lipoptena cervi	n/a	pos	G14
2016	16_Z01	16_KS46	Lipoptena fortisetosa	n/a	pos	multiple
2016	16_Z01	16_KS48	Lipoptena fortisetosa	n/a	pos	n/a
2016	16_Z02	16_KS49	Lipoptena fortisetosa	n/a	pos	G02
2016	16_Z02	16_KS50	Lipoptena fortisetosa	n/a	pos	G02
2016	16_Z03	16_KS52	Lipoptena fortisetosa	n/a	pos	G01
2016	16_Z05	16_KS58	Lipoptena fortisetosa	n/a	pos	G01
2016	16_Z05	16_KS59	Lipoptena fortisetosa	n/a	pos	G02
2016	16_Z05	16_KS61	Lipoptena fortisetosa	n/a	pos	G01
2016	16_Z05	16_KS62	Lipoptena fortisetosa	n/a	pos	multiple
2016	16_Z05	16_KS64	Lipoptena fortisetosa	n/a	pos	G01
2016	16_Z05	16_KS66	Lipoptena fortisetosa	n/a	pos	multiple
2016	16_Z05	16_KS67	Lipoptena fortisetosa	n/a	pos	multiple
2016	16_Z05	16_KS69	Lipoptena fortisetosa	n/a	pos	G01
2016	16_Z05	16_KS70	Lipoptena fortisetosa	n/a	pos	multiple
2016	16_Z05	16_KS71	Lipoptena fortisetosa	n/a	pos	G01
2016	16_Z05	16_KS73	Lipoptena fortisetosa	n/a	pos	multiple
2016	16_Z08	16_KS91	Lipoptena fortisetosa	n/a	pos	G01
2016	16_Z08	16_KS92	Lipoptena fortisetosa	n/a	pos	G01
2016	16_Z08	16_KS93	Lipoptena fortisetosa	n/a	pos	G01
2016	16_Z10	16_KS101	Lipoptena fortisetosa	n/a	pos	n/a
2016	16_Z10	16_KS102	Lipoptena fortisetosa	n/a	pos	multiple
2016	16_Z12	16_KS103	Lipoptena fortisetosa	n/a	pos	G02
2016	16_Z12	16_KS104	Lipoptena fortisetosa	n/a	pos	G02
2016	16_Z12	16_KS105	Lipoptena fortisetosa	n/a	pos	G02
2020	20_01	20_01 S	deer spleen	pos	neg
2020	20_01	20_01 U	deer ear	pos	pos	G01, N01, N02, N04
2020	20_01	20_01KS1	Lipoptena fortisetosa	pos	pos	multiple
2020	20_02	20_02 S	deer spleen	neg	neg
2020	20_02	20_02 U	deer ear	neg	neg
2020	20_02	20_02KS1	Lipoptena fortisetosa	neg	neg
2020	20_03	20_03 S	deer spleen	pos	pos	G01, G04, G07, N02
2020	20_03	20_03 U	deer ear	pos	neg
2020	20_03	20_03KS1	Lipoptena cervi	pos	pos	multiple
2020	20_03	20_03KS2	Lipoptena fortisetosa	pos	neg
2020	20_03	20_03KS3	Lipoptena fortisetosa	pos	pos	G01
2020	20_03	20_03KS4	Lipoptena fortisetosa	pos	neg
2020	20_04	20_04 S	deer spleen	neg	neg
2020	20_04	20_04 U	deer ear	neg	neg
2020	20_05	20_05 S	deer spleen	neg	neg
2020	20_05	20_05 U	deer ear	neg	neg
2020	20_05	20_05KS1	Lipoptena fortisetosa	neg	pos	multiple
2020	20_06	20_06 S	deer spleen	neg	neg
2020	20_06	20_06 U	deer ear	neg	neg
2020	20_07	20_07 S	deer spleen	neg	neg
2020	20_07	20_07 U	deer ear	neg	neg
2020	20_07	20_07KS1	Lipoptena fortisetosa	neg	pos	multiple
2020	20_07	20_07KS2	Lipoptena fortisetosa	neg	neg
2020	20_08	20_08 S	deer spleen	pos	pos	G06, G07, N05, N06, N07, N10
2020	20_08	20_08 U	deer ear	pos	neg
2020	20_08	20_08KS1	Lipoptena fortisetosa	pos	pos	G01
2020	20_08	20_08KS2	Lipoptena fortisetosa	pos	pos	G07
2020	20_09	20_09 S	deer spleen	pos	pos	G08
2020	20_09	20_09 U	deer ear	pos	neg
2020	20_09	20_09KS1	Lipoptena fortisetosa	pos	neg
2020	20_10	20_10 U	deer ear	neg	neg
2020	20_10	20_10KS1	Lipoptena fortisetosa	neg	pos	G02
2020	20_11	20_11 S	deer spleen	neg	neg
2020	20_11	20_11 U	deer ear	neg	neg
2020	20_11	20_11KS1	Lipoptena fortisetosa	neg	pos	G03
2020	20_11	20_11KS2	Lipoptena fortisetosa	neg	pos	G01
2020	20_11	20_11KS3	Lipoptena fortisetosa	neg	pos	multiple
2020	20_11	20_11KS4	Lipoptena fortisetosa	neg	pos	multiple
2020	20_11	20_11KS5	Lipoptena fortisetosa	neg	pos	multiple
2020	20_12	20_12 S	deer spleen	pos	pos	multiple
2020	20_12	20_12 U	deer ear	pos	neg
2020	20_12	20_12KS1	Lipoptena cervi	pos	pos	n/a
2020	20_12	20_12KS2	Lipoptena fortisetosa	pos	pos	n/a
2020	20_12	20_12KS3	Lipoptena fortisetosa	pos	pos	G02
2020	20_12	20_12KS4	Lipoptena fortisetosa	pos	pos	G03
2020	20_12	20_12KS5	Lipoptena fortisetosa	pos	neg
2020	20_13	20_13 S	deer spleen	neg	neg
2020	20_13	20_13 U	deer ear	neg	neg
2020	20_13	20_13KS1	Lipoptena fortisetosa	neg	pos	G01
2020	20_13	20_13KS10	Lipoptena fortisetosa	neg	pos	G11
2020	20_13	20_13KS2	Lipoptena fortisetosa	neg	pos	G05
2020	20_13	20_13KS3	Lipoptena fortisetosa	neg	pos	multiple
2020	20_13	20_13KS4	Lipoptena fortisetosa	neg	pos	G11
2020	20_13	20_13KS5	Lipoptena fortisetosa	neg	neg
2020	20_13	20_13KS6	Lipoptena fortisetosa	neg	pos	multiple
2020	20_13	20_13KS7	Lipoptena fortisetosa	neg	pos	G11
2020	20_13	20_13KS8	Lipoptena fortisetosa	neg	pos	multiple
2020	20_13	20_13KS9	Lipoptena fortisetosa	neg	pos	G06
2020	20_14	20_14 S	deer spleen	neg	neg
2020	20_14	20_14 U	deer ear	neg	neg
2020	20_14	20_14KS1	Lipoptena fortisetosa	neg	pos	G04
2020	20_14	20_14KS2	Lipoptena fortisetosa	neg	pos	G12
2020	20_14	20_14KS3	Lipoptena fortisetosa	neg	pos	G12
2020	20_14	20_14KS4	Lipoptena fortisetosa	neg	neg
2020	20_15	20_15 S	deer spleen	neg	neg
2020	20_15	20_15 U	deer ear	neg	neg
2020	20_15	20_15KS1	Lipoptena fortisetosa	neg	pos	G02
2020	20_15	20_15KS2	Lipoptena fortisetosa	neg	pos	G04
2020	20_16	20_16 S	deer spleen	neg	neg
2020	20_16	20_16 U	deer ear	neg	neg
2020	20_16	20_16KS1	Lipoptena fortisetosa	neg	pos	multiple
2020	20_16	20_16KS2	Lipoptena fortisetosa	neg	pos	G02
2020	20_16	20_16KS3	Lipoptena fortisetosa	neg	pos	G02
2020	20_16	20_16KS4	Lipoptena fortisetosa	neg	pos	G02
2020	20_17	20_17 S	deer spleen	neg	neg
2020	20_17	20_17 U	deer ear	neg	neg
2020	20_17	20_17KS1	Lipoptena cervi	neg	pos	multiple
2020	20_17	20_17KS2	Lipoptena fortisetosa	neg	neg
2020	20_18	20_18 S	deer spleen	neg	neg
2020	20_18	20_18 U	deer ear	neg	neg
2020	20_18	20_18KS1	Lipoptena fortisetosa	neg	pos	multiple
2020	20_18	20_18KS2	Lipoptena fortisetosa	neg	pos	G10
2020	20_18	20_18KS3	Lipoptena fortisetosa	neg	pos	G04
2020	20_18	20_18KS4	Lipoptena fortisetosa	neg	pos	multiple
2020	20_19	20_19 S	deer spleen	neg	neg
2020	20_19	20_19 U	deer ear	neg	neg
2020	20_19	20_19KS1	Lipoptena fortisetosa	neg	pos	G04
2020	20_19	20_19KS2	Lipoptena fortisetosa	neg	pos	multiple
2020	20_19	20_19KS3	Lipoptena fortisetosa	neg	pos	G04
2020	20_19	20_19KS4	Lipoptena fortisetosa	neg	pos	G04
2020	20_19	20_19KS5	Lipoptena fortisetosa	neg	pos	G13
2020	20_19	20_19KS6	Lipoptena fortisetosa	neg	pos	G04
2020	20_19	20_19KS7	Lipoptena fortisetosa	neg	pos	G04
2020	20_19	20_19KS8	Lipoptena fortisetosa	neg	pos	G04
2020	20_20	20_20 S	deer spleen	pos	pos	G12, N01, N03, N04, N11
2020	20_20	20_20 U	deer ear	pos	neg
2020	20_21	20_21 S	deer spleen	pos	pos	G06, N01, N06, N12
2020	20_21	20_21 U	deer ear	pos	neg
2020	20_21	20_21KS1	Lipoptena fortisetosa	pos	pos	G06
2020	20_21	20_21KS2	Lipoptena fortisetosa	pos	pos	multiple
2020	20_21	20_21KS3	Lipoptena fortisetosa	pos	pos	G06
2020	20_21	20_21KS4	Lipoptena fortisetosa	pos	pos	G07
2020	20_21	20_21KS5	Lipoptena fortisetosa	pos	pos	multiple
2020	20_21	20_21KS6	Lipoptena fortisetosa	pos	neg
2020	20_22	20_22 S	deer spleen	neg	neg
2020	20_22	20_22 U	deer ear	neg	neg
2020	20_22	20_22KS1	Lipoptena fortisetosa	neg	pos	multiple
2020	20_22	20_22KS2	Lipoptena fortisetosa	neg	pos	G06
2020	20_23	20_23 S	deer spleen	neg	neg
2020	20_23	20_23 U	deer ear	neg	neg
2020	20_24	20_24 S	deer spleen	neg	neg
2020	20_24	20_24 U	deer ear	neg	neg
2020	20_25	20_25 S	deer spleen	neg	neg
2020	20_25	20_25 U	deer ear	neg	neg
2020	20_26	20_26 S	deer spleen	neg	neg
2020	20_26	20_26 U	deer ear	neg	neg
2020	20_27	20_27 S	deer spleen	neg	neg
2020	20_27	20_27 U	deer ear	neg	neg
2020	20_28	20_28 S	deer spleen	neg	neg
2020	20_28	20_28 U	deer ear	neg	neg
2020	20_29	20_29 S	deer spleen	pos	pos	G01, G06
2020	20_29	20_29 U	deer ear	pos	neg
2020	20_29	20_29KS1	Lipoptena cervi	pos	pos	multiple
2020	20_29	20_29KS2	Lipoptena fortisetosa	pos	pos	G05
2020	20_29	20_29KS3	Lipoptena cervi	pos	pos	multiple
2020	20_29	20_29KS4	Lipoptena fortisetosa	pos	pos	multiple
2020	20_30	20_30 S	deer spleen	pos	pos	multiple
2020	20_30	20_30 U	deer ear	pos	neg
2020	20_30	20_30KS1	Lipoptena fortisetosa	pos	pos	G02
2020	20_30	20_30KS2	Lipoptena cervi	pos	pos	G04
2020	20_30	20_30KS3	Lipoptena fortisetosa	pos	pos	G02
2020	20_30	20_30KS4	Lipoptena fortisetosa	pos	pos	G02
2020	20_31	20_31 S	deer spleen	pos	pos	G1, G17, N13
2020	20_31	20_31 U	deer ear	pos	neg
2020	20_31	20_31KS1	Lipoptena cervi	pos	pos	multiple
2020	20_31	20_31KS2	Lipoptena cervi	pos	pos	multiple
2020	20_31	20_31KS3	Lipoptena cervi	pos	pos	multiple
2020	20_32	20_32 S	deer spleen	pos	pos	G01, G06
2020	20_32	20_32 U	deer ear	pos	neg
2020	20_33	20_33 S	deer spleen	neg	neg
2020	20_33	20_33 U	deer ear	neg	neg
2020	20_33	20_33KS1	Lipoptena fortisetosa	neg	pos	multiple
2020	20_33	20_33KS2	Lipoptena fortisetosa	neg	pos	multiple
2020	20_34	20_34 S	deer spleen	neg	neg
2020	20_34	20_34 U	deer ear	neg	neg
2020	20_34	20_34KS1	Lipoptena fortisetosa	neg	pos	G09
2020	20_34	20_34KS2	Lipoptena fortisetosa	neg	pos	G01
2020	20_34	20_34KS3	Lipoptena fortisetosa	neg	pos	G09
2020	20_34	20_34KS4	Lipoptena fortisetosa	neg	pos	G09
2020	20_35	20_35 S	deer spleen	pos	pos	G08
2020	20_35	20_35 U	deer ear	pos	neg
2020	20_35	20_35KS1	Lipoptena fortisetosa	pos	pos	multiple
2020	20_35	20_35KS2	Lipoptena fortisetosa	pos	pos	G02
2020	20_36	20_36 S	deer spleen	neg	neg
2020	20_36	20_36 U	deer ear	neg	neg
2020	20_36	20_36KS1	Lipoptena fortisetosa	neg	pos	multiple
2020	20_37	20_37 S	deer spleen	pos	pos	G04, G06, N03
2020	20_37	20_37 U	deer ear	pos	neg
2020	20_38	20_38 S	deer spleen	pos	pos	G02
2020	20_38	20_38 U	deer ear	pos	neg
2020	20_39	20_39 S	deer spleen	neg	neg
2020	20_39	20_39 U	deer ear	neg	neg
2020	20_39	20_39KS1	Lipoptena fortisetosa	neg	pos	G02
2020	20_39	20_39KS2	Lipoptena fortisetosa	neg	pos	G02
2020	20_39	20_39KS3	Lipoptena fortisetosa	neg	pos	G10
2020	20_39	20_39KS4	Lipoptena fortisetosa	neg	pos	multiple
2020	20_39	20_39KS5	Lipoptena fortisetosa	neg	pos	G03
2020	20_39	20_39KS6	Lipoptena fortisetosa	neg	pos	G03
2020	20_39	20_39KS7	Lipoptena fortisetosa	neg	neg
2020	20_40	20_40 S	deer spleen	neg	neg
2020	20_40	20_40 U	deer ear	neg	neg
2020	20_40	20_40KS1	Lipoptena fortisetosa	neg	neg
2020	20_41	20_41 S	deer spleen	neg	neg
2020	20_41	20_41 U	deer ear	neg	neg
2020	20_42	20_42 S	deer spleen	neg	neg
2020	20_42	20_42 U	deer ear	neg	neg
2020	20_42	20_42KS1	Lipoptena fortisetosa	neg	pos	multiple
2020	20_42	20_42KS2	Lipoptena fortisetosa	neg	pos	G05
2020	20_42	20_42KS3	Lipoptena fortisetosa	neg	pos	G01
2020	20_42	20_42KS4	Lipoptena fortisetosa	neg	pos	multiple
2020	20_43	20_43 S	deer spleen	neg	neg
2020	20_43	20_43 U	deer ear	neg	neg
2020	20_44	20_44 S	deer spleen	neg	neg
2020	20_44	20_44 U	deer ear	neg	neg
2020	20_44	20_44KS1	Lipoptena cervi	neg	pos	multiple
2020	20_45	20_45 S	deer spleen	pos	pos	multiple
2020	20_45	20_45 U	deer ear	pos	neg
2020	20_46	20_46 S	deer spleen	neg	neg
2020	20_46	20_46 U	deer ear	neg	neg
2020	20_47	20_47 S	deer spleen	neg	neg
2020	20_47	20_47 U	deer ear	neg	neg
2020	20_47	20_47KS1	Lipoptena cervi	neg	pos	multiple
2021	21_01	21_01 S	deer spleen	neg	neg
2021	21_01	21_01 U	deer ear	neg	neg
2021	21_01	21_01KS1	Lipoptena fortisetosa	neg	pos	multiple
2021	21_02	21_02 S	deer spleen	neg	neg
2021	21_02	21_02 U	deer ear	neg	neg
2021	21_03	21_03 S	deer spleen	neg	neg
2021	21_03	21_03 U	deer ear	neg	neg
2021	21_04	21_04 S	deer spleen	neg	neg
2021	21_04	21_04 U	deer ear	neg	neg
2021	21_04	21_04KS1	Lipoptena fortisetosa	neg	pos	multiple
2021	21_05	21_05 S	deer spleen	pos	pos	G13
2021	21_05	21_05 U	deer ear	pos	pos	G13
2021	21_05	21_05KS1	Lipoptena fortisetosa	pos	pos	multiple
2021	21_05	21_05KS2	Lipoptena fortisetosa	pos	pos	G01
2021	21_06	21_06 S	deer spleen	neg	neg
2021	21_06	21_06 U	deer ear	neg	neg
2021	21_06	21_06KS1	Lipoptena fortisetosa	neg	neg
2021	21_07	21_07 S	deer spleen	neg	neg
2021	21_07	21_07 U	deer ear	neg	neg
2021	21_08	21_08 S	deer spleen	neg	neg
2021	21_08	21_08 U	deer ear	neg	neg
2021	21_08	21_08KS1	Lipoptena fortisetosa	neg	pos	multiple
2021	21_09	21_09 S	deer spleen	neg	neg
2021	21_09	21_09 U	deer ear	neg	neg
2021	21_10	21_10 S	deer spleen	neg	neg
2021	21_10	21_10 U	deer ear	neg	neg
2021	21_10	21_10KS1	Lipoptena fortisetosa	neg	pos	G05
2021	21_11	21_11 S	deer spleen	neg	neg
2021	21_11	21_11 U	deer ear	neg	neg
2021	21_11	21_11KS1	Lipoptena fortisetosa	neg	pos	G02
2021	21_12	21_12 S	deer spleen	pos	pos	G01, G05, G13, N01, N02
2021	21_12	21_12 U	deer ear	pos	pos	multiple
2021	21_12	21_12KS1	Lipoptena fortisetosa	pos	pos	G12
2021	21_12	21_12KS2	Lipoptena fortisetosa	pos	pos	multiple
2021	21_12	21_12KS3	Lipoptena cervi	pos	neg
2021	21_12	21_12KS4	Lipoptena cervi	pos	pos	G09
2021	21_13	21_13 S	deer spleen	pos	neg
2021	21_13	21_13 U	deer ear	pos	pos	G03
2021	21_13	21_13KS1	Lipoptena cervi	pos	neg
2021	21_14	21_14 S	deer spleen	neg	neg
2021	21_14	21_14 U	deer ear	neg	neg
2021	21_15	21_15 S	deer spleen	neg	neg
2021	21_15	21_15 U	deer ear	neg	neg
2021	21_15	21_15KS1	Lipoptena cervi	neg	pos	G14
2021	21_15	21_15KS2	Lipoptena fortisetosa	neg	pos	multiple
2021	21_15	21_15KS3	Lipoptena fortisetosa	neg	pos	G12
2021	21_16	21_16 S	deer spleen	pos	pos	G01, G05, G06, N01, N08
2021	21_16	21_16 U	deer ear	pos	neg
2021	21_16	21_16KS1	Lipoptena fortisetosa	pos	pos	G01
2021	21_16	21_16KS2	Lipoptena fortisetosa	pos	pos	multiple
2021	21_17	21_17 S	deer spleen	pos	pos	multiple
2021	21_17	21_17 U	deer ear	pos	neg
2021	21_17	21_17KS1	Lipoptena cervi	pos	pos	multiple
2021	21_18	21_18 S	deer spleen	pos	pos	multiple
2021	21_18	21_18 U	deer ear	pos	neg
2021	21_19	21_19 S	deer spleen	pos	neg
2021	21_19	21_19 U	deer ear	pos	pos	multiple
2021	21_19	21_19KS1	Lipoptena cervi	pos	pos	G06
2021	21_20	21_20 S	deer spleen	neg	neg
2021	21_20	21_20 U	deer ear	neg	neg
2021	21_21	21_21 S	deer spleen	neg	neg
2021	21_21	21_21 U	deer ear	neg	neg
2021	21_22	21_22 S	deer spleen	neg	neg
2021	21_22	21_22 U	deer ear	neg	neg
2021	21_23	21_23 S	deer spleen	neg	neg
2021	21_23	21_23 U	deer ear	neg	neg
2021	21_23	21_23KS1	Lipoptena cervi	neg	neg
2021	21_23	21_23KS2	Lipoptena fortisetosa	neg	pos	multiple
2021	21_24	21_24 S	deer spleen	pos	pos	G08
2021	21_24	21_24 U	deer ear	pos	pos	G08
2021	21_25	21_25 S	deer spleen	neg	neg
2021	21_25	21_25 U	deer ear	neg	neg
2021	21_26	21_26 S	deer spleen	pos	pos	G07
2021	21_26	21_26 U	deer ear	pos	neg
2021	21_27	21_27 S	deer spleen	neg	neg
2021	21_27	21_27 U	deer ear	neg	neg
2021	21_28	21_28 S	deer spleen	neg	neg
2021	21_28	21_28 U	deer ear	neg	neg
2021	21_28	21_28KS1	Lipoptena fortisetosa	neg	pos	multiple
2021	21_29	21_29 S	deer spleen	neg	neg
2021	21_29	21_29 U	deer ear	neg	neg
2021	21_29	21_29KS1	Lipoptena fortisetosa	neg	pos	G02
2021	21_29	21_29KS2	Lipoptena cervi	neg	pos	multiple
2021	21_29	21_29KS3	Lipoptena cervi	neg	pos	G13
2021	21_30	21_30 S	deer spleen	neg	neg
2021	21_30	21_30 U	deer ear	neg	neg
2021	21_30	21_30KS1	Lipoptena cervi	neg	pos	G17
2021	21_30	21_30KS2	Lipoptena cervi	neg	neg
2021	21_30	21_30KS3	Lipoptena cervi	neg	neg
2021	21_30	21_30KS4	Lipoptena cervi	neg	neg
2021	21_30	21_30KS5	Lipoptena cervi	neg	neg
2021	21_31	21_31 S	deer spleen	pos	pos	G01, G16, N14
2021	21_31	21_31 U	deer ear	pos	neg
2021	21_31	21_31KS1	Lipoptena fortisetosa	pos	pos	multiple
2021	21_31	21_31KS2	Lipoptena cervi	pos	pos	G14
2021	21_31	21_31KS3	Lipoptena fortisetosa	pos	pos	G01
2021	21_32	21_32 S	deer spleen	pos	pos	N08
2021	21_32	21_32 U	deer ear	pos	neg
2021	21_32	21_32KS1	Lipoptena cervi	pos	pos	multiple
2021	21_32	21_32KS2	Lipoptena cervi	pos	pos	multiple
2021	21_32	21_32KS3	Lipoptena cervi	pos	pos	multiple
2021	21_32	21_32KS4	Lipoptena cervi	pos	pos	multiple
2021	21_32	21_32KS5	Lipoptena cervi	pos	pos	multiple
2021	21_32	21_32KS6	Lipoptena cervi	pos	pos	multiple
2021	21_33	21_33 S	deer spleen	neg	neg
2021	21_33	21_33 U	deer ear	neg	neg
2021	21_34	21_34 S	deer spleen	neg	neg
2021	21_34	21_34 U	deer ear	neg	neg
2021	21_35	21_35 S	deer spleen	neg	neg
2021	21_35	21_35 U	deer ear	neg	neg
2021	21_35	21_35KS1	Lipoptena fortisetosa	neg	pos	multiple
2021	21_35	21_35KS2	Lipoptena fortisetosa	neg	pos	G01
2021	21_35	21_35KS3	Lipoptena fortisetosa	neg	pos	multiple
2021	21_35	21_35KS4	Lipoptena fortisetosa	neg	pos	G01
2021	21_36	21_36 S	deer spleen	neg	neg
2021	21_36	21_36 U	deer ear	neg	neg
2021	21_36	21_36KS1	Lipoptena fortisetosa	neg	pos	multiple
2021	21_36	21_36KS10	Lipoptena fortisetosa	neg	pos	G01
2021	21_36	21_36KS11	Lipoptena fortisetosa	neg	pos	multiple
2021	21_36	21_36KS12	Lipoptena fortisetosa	neg	neg
2021	21_36	21_36KS13	Lipoptena fortisetosa	neg	pos	multiple
2021	21_36	21_36KS2	Lipoptena fortisetosa	neg	pos	multiple
2021	21_36	21_36KS3	Lipoptena fortisetosa	neg	pos	G01
2021	21_36	21_36KS4	Lipoptena fortisetosa	neg	pos	multiple
2021	21_36	21_36KS5	Lipoptena fortisetosa	neg	pos	multiple
2021	21_36	21_36KS6	Lipoptena fortisetosa	neg	pos	G05
2021	21_36	21_36KS7	Lipoptena fortisetosa	neg	neg
2021	21_36	21_36KS8	Lipoptena fortisetosa	neg	pos	multiple
2021	21_36	21_36KS9	Lipoptena fortisetosa	neg	pos	G01
2021	21_37	21_37 S	deer spleen	neg	neg
2021	21_37	21_37 U	deer ear	neg	neg
2021	21_37	21_37KS1	Lipoptena fortisetosa	neg	pos	multiple
2021	21_37	21_37KS2	Lipoptena fortisetosa	neg	pos	multiple
2021	21_38	21_38 S	deer spleen	neg	neg
2021	21_38	21_38 U	deer ear	neg	neg
2021	21_38	21_38KS1	Lipoptena fortisetosa	neg	pos	G03
2021	21_38	21_38KS2	Lipoptena fortisetosa	neg	neg
2021	21_38	21_38KS3	Lipoptena fortisetosa	neg	neg
2021	21_39	21_39 S	deer spleen	neg	neg
2021	21_39	21_39 U	deer ear	neg	neg
2021	21_39	21_39KS1	Lipoptena cervi	neg	neg
2021	21_40	21_40 S	deer spleen	neg	neg
2021	21_40	21_40 U	deer ear	neg	neg
2021	21_41	21_41 S	deer spleen	neg	neg
2021	21_41	21_41 U	deer ear	neg	neg
2021	21_41	21_41KS1	Lipoptena fortisetosa	neg	neg
2021	21_41	21_41KS2	Lipoptena fortisetosa	neg	neg
2021	21_41	21_41KS3	Lipoptena fortisetosa	neg	neg
2021	21_42	21_42 S	deer spleen	neg	neg
2021	21_42	21_42 U	deer ear	neg	neg
2021	21_42	21_42KS1	Lipoptena fortisetosa	neg	pos	G03
2021	21_42	21_42KS2	Lipoptena fortisetosa	neg	pos	G03
2021	21_42	21_42KS3	Lipoptena fortisetosa	neg	pos	G03
2021	21_42	21_42KS4	Lipoptena fortisetosa	neg	pos	G03
2021	21_42	21_42KS5	Lipoptena fortisetosa	neg	pos	multiple
2021	21_43	21_43 S	deer spleen	neg	neg
2021	21_43	21_43 U	deer ear	neg	neg
2021	21_43	21_43KS1	Lipoptena fortisetosa	neg	pos	G07
2021	21_43	21_43KS2	Lipoptena fortisetosa	neg	pos	multiple
2021	21_43	21_43KS3	Lipoptena fortisetosa	neg	neg
2021	21_43	21_43KS4	Lipoptena fortisetosa	neg	pos	multiple
2021	21_43	21_43KS5	Lipoptena fortisetosa	neg	pos	multiple
2021	21_43	21_43KS6	Lipoptena fortisetosa	neg	pos	G10
2021	21_43	21_43KS7	Lipoptena fortisetosa	neg	pos	multiple
2021	21_43	21_43KS8	Lipoptena fortisetosa	neg	neg
2021	21_44	21_44 S	deer spleen	neg	neg
2021	21_44	21_44 U	deer ear	neg	neg
2021	21_45	21_45 S	deer spleen	neg	neg
2021	21_45	21_45 U	deer ear	neg	neg
2021	21_46	21_46 S	deer spleen	neg	neg
2021	21_46	21_46 U	deer ear	neg	neg
2021	21_46	21_46KS1	Lipoptena cervi	neg	pos	G10
2021	21_47	21_47 S	deer spleen	neg	neg
2021	21_47	21_47 U	deer ear	neg	neg
2021	21_47	21_47KS1	Lipoptena fortisetosa	neg	pos	G05
2021	21_47	21_47KS2	Lipoptena fortisetosa	neg	pos	G05
2021	21_48	21_48 S	deer spleen	neg	neg
2021	21_48	21_48 U	deer ear	neg	neg
2021	21_48	21_48KS1	Lipoptena fortisetosa	neg	pos	G06
2021	21_49	21_49 S	deer spleen	neg	neg
2021	21_49	21_49 U	deer ear	neg	neg
2021	21_50	21_50 S	deer spleen	neg	neg
2021	21_50	21_50 U	deer ear	neg	neg
2021	21_50	21_50KS1	Lipoptena fortisetosa	neg	pos	multiple
2021	21_51	21_51 S	deer spleen	neg	neg
2021	21_51	21_51 U	deer ear	neg	neg
2021	21_52	21_52 S	deer spleen	neg	neg
2021	21_52	21_52 U	deer ear	neg	neg
2021	21_53	21_53 S	deer spleen	neg	neg
2021	21_53	21_53 U	deer ear	neg	neg
2021	21_53	21_53KS1	Lipoptena fortisetosa	neg	pos	G01
2021	21_54	21_54 S	deer spleen	neg	neg
2021	21_54	21_54 U	deer ear	neg	neg
2021	21_55	21_55 S	deer spleen	pos	pos	G16
2021	21_55	21_55 U	deer ear	pos	neg
2021	21_56	21_56 S	deer spleen	neg	neg
2021	21_56	21_56 U	deer ear	neg	neg
2021	21_57	21_57 S	deer spleen	pos	pos	multiple
2021	21_57	21_57 U	deer ear	pos	neg
2022	22_01	22_01 K a	deer blood	pos	neg
2022	22_01	22_01 K b	deer blood	pos	pos	G08
2022	22_01	22_01 S	deer spleen	pos	pos	G14, N09
2022	22_01	22_01 U	deer ear	pos	neg
2022	22_02	22_02 K a	deer blood	pos	neg
2022	22_02	22_02 K b	deer blood	pos	neg
2022	22_02	22_02 S	deer spleen	pos	pos	G14, N03
2022	22_02	22_02 U	deer ear	pos	pos	multiple
2022	22_02	22_02KS1	Lipoptena fortisetosa	pos	pos	G03
2022	22_02	22_02KS2	Lipoptena fortisetosa	pos	pos	multiple
2022	22_02	22_02KS3	Lipoptena fortisetosa	pos	pos	G06
2022	22_03	22_03 K a	deer blood	pos	neg
2022	22_03	22_03 K b	deer blood	pos	pos	G10
2022	22_03	22_03 S	deer spleen	pos	pos	G04, G06, G10, N05, N09, N14
2022	22_03	22_03 U	deer ear	pos	pos	G07
2022	22_03	22_03KS1	Lipoptena cervi	pos	neg
2022	22_04	22_04 K a	deer blood	pos	neg
2022	22_04	22_04 K b	deer blood	pos	pos	G15
2022	22_04	22_04 S	deer spleen	pos	pos	G01, G05, N02
2022	22_04	22_04 U	deer ear	pos	neg
2022	22_05	22_05 K a	deer blood	pos	neg
2022	22_05	22_05 K b	deer blood	pos	pos	G07
2022	22_05	22_05 S	deer spleen	pos	pos	G06, N01, N07
2022	22_05	22_05 U	deer ear	pos	neg
2022	22_05	22_05KS1	Lipoptena fortisetosa	pos	pos	multiple
2022	22_06	22_06 K a	deer blood	pos	pos	multiple
2022	22_06	22_06 K b	deer blood	pos	neg
2022	22_06	22_06 S	deer spleen	pos	pos	G06, G16, N03
2022	22_06	22_06 U	deer ear	pos	neg
2022	22_06	22_06KS1	Lipoptena fortisetosa	pos	pos	G02
2022	22_07	22_07 K a	deer blood	pos	neg
2022	22_07	22_07 K b	deer blood	pos	neg
2022	22_07	22_07 S	deer spleen	pos	pos	G05, G07, G14, N04
2022	22_07	22_07 U	deer ear	pos	pos	multiple
2022	22_08	22_08 K a	deer blood	pos	neg
2022	22_08	22_08 K b	deer blood	pos	neg
2022	22_08	22_08 S	deer spleen	pos	pos	multiple
2022	22_08	22_08 U	deer ear	pos	pos	G09
2022	22_08	22_08KS1	Lipoptena fortisetosa	pos	pos	multiple
2022	22_08	22_08KS2	Lipoptena fortisetosa	pos	pos	G02
2022	22_08	22_08KS3	Lipoptena fortisetosa	pos	pos	n/a
2022	22_09	22_09 K a	deer blood	pos	neg
2022	22_09	22_09 S	deer spleen	pos	pos	G11
2022	22_09	22_09 U	deer ear	pos	pos	multiple
2022	22_09	22_09K b	deer blood	pos	pos	G15
2022	22_10	22_10 K a	deer blood	pos	neg
2022	22_10	22_10 K b	deer blood	pos	pos	G06
2022	22_10	22_10 S	deer spleen	pos	pos	G05, G06, G16
2022	22_10	22_10 U	deer ear	pos	pos	G07
