# Supplementary material for: Diversity and Multiple Infections of Bartonella in Red Deer and Deer Keds
Source: Pathogens. 2024 Dec 27;14(1):6. doi: 10.3390/pathogens14010006 (PMC11768248; doi:10.3390/pathogens14010006)
Supplement: Supplementary file 1 [file pathogens-14-00006-s001.zip › Table S3.xlsx]

## Sheet: List1
Sample	gltA 379	gltA 740	rpoB	nuoG	ITS	result
20_13KS1	G01	G01	G01	G01	G01	G01
20_42KS3	G01	G01	G01	G01	G01*	G01
16_KS13	G01	G01	G01	G01	G01	G01
16_KS93	G01	G01*	G03		G03	G01 + G03?
16_KS52	G01	G01*	G02		G01*	G01 + G02
16_KS64	G01	G01	G02	G02	G02	G01 + G02
16_KS71	G01	G01*	G02	G02	G02	G01 + G02
21_53KS1	G01	G01	G12	G01	G01	G01 + G12
16_KS58	G01	G01	G12		G01	G01 + G12
16_KS91	G01	G01	x	G01	x	G01 + x
16_KS92	G01	G01	x		G01*	G01 + x
20_11KS2	G01	G01	G01	G01	G01	G01 + ?
20_34KS2	G01	G01	?	G01	G01	G01 + ?
20_08KS1	G01	G01	G01	G01	G01	G01 + ?
16_KS14	G01	G01	G01	G01	G01	G01 + ?
16_KS61	G01	G12	G02	G02	G02	G01 + G02 + G12
16_KS69	G01	G12	G12	G02	G02	G01 + G02 + G12
Table S3: Multiple infections detected by MLST in genotype G01 samples. Samples were initially identified by 379bp gltA-specific PCR and sequencing as infected with genotype G01. Green indicates a single infection, yellow denotes a multiple infection (with numbers indicating probable genotype of one of the sequences in the mix), grey signifies unsuccessful PCR. ? represents a mix of unknown seque…
