# Supplementary material for: Diversity and Multiple Infections of Bartonella in Red Deer and Deer Keds
Source: Pathogens. 2024 Dec 27;14(1):6. doi: 10.3390/pathogens14010006 (PMC11768248; doi:10.3390/pathogens14010006)
Supplement: Supplementary file 1 [file pathogens-14-00006-s001.zip › Table S4.xlsx]

## Sheet: List1
Deer	Sample source	No. of genotypes	ONT-detected genotypes
20_01	ear	4	G01, N01, N02, N04
20_03	spleen	4	G01, G04, G07, N02
20_08	spleen	6	G06, G07, N05, N06, N07, N10
20_20	spleen	5	G12, N01, N03, N04, N11
20_21	spleen	4	G06, N01, N06, N12
20_29	spleen	2	G01, G06
20_31	spleen	2	G1, G17, N13
20_32	spleen	2	G01, G06
20_37	spleen	3	G04, G06, N03
21_12	spleen	5	G01, G05, G13, N01, N02
21_16	spleen	5	G01, G05, G06, N01, N08
21_31	spleen	3	G01, G16, N14
21_32	spleen	1	N08
22_01	spleen	2	G14, N09
22_02	spleen	2	G14, N03
22_03	spleen	6	G04, G06, G10, N05, N09, N14
22_04	spleen	3	G01, G05, N02
22_05	spleen	3	G06, N01, N07
22_06	spleen	3	G06, G16, N03
22_07	spleen	4	G05, G07, G14, N04
22_10	spleen	3	G05, G06, G16
Table S4: Distribution of genotypes detected in deer samples by ONT. Genotypes newly discovered during ONT sequencing are titled N01-N14.
